# Supplementary material for: SharePro: an accurate and efficient genetic colocalization method accounting for multiple causal signals
Source: Bioinformatics. 2024 Apr 30;40(5):btae295. doi: 10.1093/bioinformatics/btae295 (PMC11105950; doi:10.1093/bioinformatics/btae295)
Supplement: btae295_Supplementary_Data [file btae295_supplementary_data.zip]

Archive with 18 entries (18 files):
- FigS6.pdf
- FigS7.pdf
- note.pdf
- TableS1.xlsx
- TableS2.xlsx
- TableS3.xlsx
- TableS4.xlsx
- TableS5.xlsx
- TableS6.xlsx
- TableS7.xlsx
- TableS8.xlsx
- TableS9.xlsx
- TableS10.xlsx
- FigS1.pdf
- FigS2.pdf
- FigS3.pdf
- FigS4.pdf
- FigS5.pdf
