# Supplementary material for: SharePro: an accurate and efficient genetic colocalization method accounting for multiple causal signals
Source: Bioinformatics. 2024 Apr 30;40(5):btae295. doi: 10.1093/bioinformatics/btae295 (PMC11105950; doi:10.1093/bioinformatics/btae295)
Supplement: btae295_Supplementary_Data [file btae295_supplementary_data.zip › TableS1.xlsx]

## Sheet: sharepro_loc_sim_pr
TableS1: Summary of positive rates at specific colocalization probability cutoffs in simulation studies.
Cutoff	KC+KS	KC	KS	Statistic	COLOC	COLOC+SuSiE	eCAVIAR	PWCoCo	SharePro
0.8	1	0	1	False positive rate	0	0	0	0.004	0		Cutoff: a colocalization probability above the cutoff is considered evidence of colocalization; a cutoff of 0.8 is the commonly used threshold for strong colocalization evidence
0.8	2	0	2	False positive rate	0	0	0	0.008	0		KC: number of shared causal variants
0.8	3	0	3	False positive rate	0	0	0	0.012	0		KS: number of trait-specific causal variants
0.8	4	0	4	False positive rate	0	0	0	0.004	0
0.8	5	0	5	False positive rate	0	0	0	0.004	0
0.6	1	0	1	False positive rate	0	0	0	0.004	0
0.6	2	0	2	False positive rate	0	0	0	0.008	0
0.6	3	0	3	False positive rate	0	0	0	0.016	0
0.6	4	0	4	False positive rate	0	0	0	0.012	0
0.6	5	0	5	False positive rate	0	0	0	0.004	0
0.4	1	0	1	False positive rate	0	0	0	0.004	0
0.4	2	0	2	False positive rate	0	0	0	0.012	0
0.4	3	0	3	False positive rate	0	0	0	0.024	0
0.4	4	0	4	False positive rate	0	0	0	0.012	0
0.4	5	0	5	False positive rate	0	0	0	0.008	0
0.2	1	0	1	False positive rate	0	0	0	0.016	0
0.2	2	0	2	False positive rate	0	0	0	0.032	0
0.2	3	0	3	False positive rate	0	0	0	0.032	0
0.2	4	0	4	False positive rate	0	0	0	0.028	0
0.2	5	0	5	False positive rate	0	0	0	0.024	0
0.8	1	1	0	True positive rate	1	0.988	0.512	1	1
0.8	2	2	0	True positive rate	0.784	0.964	0.828	0.908	1
0.8	3	3	0	True positive rate	0.748	1	0.504	0.924	1
0.8	4	4	0	True positive rate	0.596	1	0.38	0.908	1
0.8	5	5	0	True positive rate	0.552	1	0.332	0.972	1
0.8	2	1	1	True positive rate	0.444	0.976	0.528	0.52	1
0.8	3	2	1	True positive rate	0.412	0.988	0.352	0.588	1
0.8	4	3	1	True positive rate	0.46	1	0.364	0.748	1
0.8	5	4	1	True positive rate	0.432	1	0.264	0.76	1
0.8	3	1	2	True positive rate	0.24	0.956	0.196	0.352	0.996
0.8	4	2	2	True positive rate	0.284	0.988	0.172	0.484	1
0.8	5	3	2	True positive rate	0.3	1	0.156	0.564	1
0.8	4	1	3	True positive rate	0.116	0.968	0.116	0.224	1
0.8	5	2	3	True positive rate	0.204	0.996	0.116	0.368	1
0.8	5	1	4	True positive rate	0.092	0.944	0.04	0.164	0.996
0.6	1	1	0	True positive rate	1	0.992	0.592	1	1
0.6	2	2	0	True positive rate	0.808	0.964	0.876	0.932	1
0.6	3	3	0	True positive rate	0.796	1	0.624	0.952	1
0.6	4	4	0	True positive rate	0.632	1	0.472	0.916	1
0.6	5	5	0	True positive rate	0.596	1	0.448	0.98	1
0.6	2	1	1	True positive rate	0.46	0.98	0.584	0.54	1
0.6	3	2	1	True positive rate	0.44	0.988	0.464	0.62	1
0.6	4	3	1	True positive rate	0.504	1	0.464	0.78	1
0.6	5	4	1	True positive rate	0.46	1	0.36	0.788	1
0.6	3	1	2	True positive rate	0.264	0.964	0.264	0.384	0.996
0.6	4	2	2	True positive rate	0.324	0.988	0.228	0.52	1
0.6	5	3	2	True positive rate	0.316	1	0.224	0.596	1
0.6	4	1	3	True positive rate	0.144	0.972	0.16	0.264	1
0.6	5	2	3	True positive rate	0.216	1	0.2	0.388	1
0.6	5	1	4	True positive rate	0.104	0.948	0.064	0.184	0.996
0.4	1	1	0	True positive rate	1	0.992	0.704	1	1
0.4	2	2	0	True positive rate	0.836	0.964	0.92	0.944	1
0.4	3	3	0	True positive rate	0.804	1	0.712	0.964	1
0.4	4	4	0	True positive rate	0.656	1	0.584	0.932	1
0.4	5	5	0	True positive rate	0.648	1	0.568	0.988	1
0.4	2	1	1	True positive rate	0.48	0.98	0.632	0.568	1
0.4	3	2	1	True positive rate	0.456	0.988	0.524	0.636	1
0.4	4	3	1	True positive rate	0.528	1	0.56	0.804	1
0.4	5	4	1	True positive rate	0.492	1	0.428	0.804	1
0.4	3	1	2	True positive rate	0.288	0.968	0.316	0.424	0.996
0.4	4	2	2	True positive rate	0.348	0.988	0.28	0.536	1
0.4	5	3	2	True positive rate	0.332	1	0.316	0.6	1
0.4	4	1	3	True positive rate	0.156	0.972	0.192	0.288	1
0.4	5	2	3	True positive rate	0.244	1	0.256	0.412	1
0.4	5	1	4	True positive rate	0.108	0.956	0.096	0.2	0.996
0.2	1	1	0	True positive rate	1	0.992	0.812	1	1
0.2	2	2	0	True positive rate	0.86	0.964	0.972	0.956	1
0.2	3	3	0	True positive rate	0.836	1	0.876	0.972	1
0.2	4	4	0	True positive rate	0.716	1	0.716	0.944	1
0.2	5	5	0	True positive rate	0.708	1	0.712	0.996	1
0.2	2	1	1	True positive rate	0.508	0.98	0.776	0.604	1
0.2	3	2	1	True positive rate	0.496	0.988	0.692	0.688	1
0.2	4	3	1	True positive rate	0.56	1	0.684	0.836	1
0.2	5	4	1	True positive rate	0.544	1	0.592	0.836	1
0.2	3	1	2	True positive rate	0.308	0.972	0.404	0.448	0.996
0.2	4	2	2	True positive rate	0.4	0.988	0.388	0.596	1
0.2	5	3	2	True positive rate	0.384	1	0.384	0.644	1
0.2	4	1	3	True positive rate	0.172	0.976	0.232	0.316	1
0.2	5	2	3	True positive rate	0.26	1	0.312	0.424	1
0.2	5	1	4	True positive rate	0.116	0.96	0.164	0.224	0.996
